# Supplementary material for: Patient Experience from a Pilot Study Implementing Software-Based Post-COVID Case Management in GP Practices—A Qualitative Process Evaluation
Source: Healthcare (Basel). 2025 Jul 15;13(14):1701. doi: 10.3390/healthcare13141701 (PMC12294771; doi:10.3390/healthcare13141701)
Supplement: Supplementary file 1 [file healthcare-13-01701-s001.zip]

Archive with 3 entries (3 files):
- Figure_S1_COREQ-List2.pdf
- Figure_S2_Interview_Guide.pdf
- Table_S1_Code_Book.pdf
